# Supplementary material for: RAFT Copolymerization of Vinyl Acetate and Acrylic Acid in the Selective Solvent
Source: Polymers (Basel). 2022 Jan 29;14(3):555. doi: 10.3390/polym14030555 (PMC8838437; doi:10.3390/polym14030555)
Supplement: Supplementary file 1 [file polymers-14-00555-s001.zip]

Archive with 1 entries (1 files):
- polymers-1574114-supplementary.pdf
